# Supplementary material for: Influence of Perceived Behavioural Control and Knowledge on Nursing Students’ Intention to Prevent Nosocomial Infections: A Cross-Sectional Study
Source: Nurs Rep. 2026 Apr 13;16(4):130. doi: 10.3390/nursrep16040130 (PMC13118518; doi:10.3390/nursrep16040130)
Supplement: Supplementary file 1 [file nursrep-16-00130-s001.zip]

Archive with 1 entries (1 files):
- nursrep-4161736-supplementary.pdf
